# Supplementary material for: Photosynthesis: Genetic Strategies Adopted to Gain Higher Efficiency
Source: Int J Mol Sci. 2024 Aug 16;25(16):8933. doi: 10.3390/ijms25168933 (PMC11355022; doi:10.3390/ijms25168933)
Supplement: Supplementary file 1 [file ijms-25-08933-s001.zip]

Archive with 1 entries (1 files):
- ijms-3124217-supplementary.pdf
